# Supplementary material for: Magnolia officinalis (L.) Bark Extract Counteracts Oxidative Brain Injury: A Proteomic Investigation into Neuroprotective Mechanisms
Source: Int J Mol Sci. 2026 Apr 8;27(8):3350. doi: 10.3390/ijms27083350 (PMC13116406; doi:10.3390/ijms27083350)
Supplement: Supplementary file 1 [file ijms-27-03350-s001.zip]

Archive with 3 entries (2 files):
- ijms-4173096-supplementary/
- ijms-4173096-supplementary/Supplementary IJMS rev1.pdf
- ijms-4173096-supplementary/SupplementaryTableS1.xlsx
